# Supplementary material for: Burden of neurodevelopmental disorders in low and middle-income countries: A systematic review and meta-analysis
Source: Wellcome Open Res. 2018 Mar 14;2:121. Originally published 2017 Dec 29. [Version 3] doi: 10.12688/wellcomeopenres.13540.3 (PMC5964629; doi:10.12688/wellcomeopenres.13540.3)
Supplement: Supplementary file 1 [file wellcomeopenres-2-15516-s0000.tgz]

Archive with 1 entries (1 files):
- d882010b-0a61-4367-8a1f-d86587d9922c.doc
